# Supplementary material for: A Small Subunit of Geranylgeranyl Diphosphate Synthase Functions as an Active Regulator of Carotenoid Synthesis in Nicotiana tabacum
Source: Int J Mol Sci. 2023 Jan 4;24(2):992. doi: 10.3390/ijms24020992 (PMC9863795; doi:10.3390/ijms24020992)
Supplement: Supplementary file 1 [file ijms-24-00992-s001.zip › Table S1.xls]

## Sheet: Sheet1
List of NtGGPPS and NtSSU genes in N. tabacum
NCBI no	Gene name	CDS (bp)	exon no	intron no	Amino acids (aa)
NP_001312106.1	NtGGPPS1	1098	1	0	366
XP_016435651.1	NtGGPPS2	1098	1	0	366
NP_001313025.1	NtGGPPS3	1095	1	0	365
XP_009784771.1	NtGGPPS4	1089	1	0	363
NP_001312601.1	NtGGPPS5	1089	1	0	363
XP_009784772.1	NtGGPPS6	1116	1	0	372
XP_009627577.1	NtGGPPS7	1116	1	0	372
XP_016455366.1	NtSSU I-1	951	1	0	317
XP_016465609.1	NtSSU I-2	822	1	0	274
NP_001312125.1	NtSSU II	996	3	2	332
