# Supplementary material for: A Small Subunit of Geranylgeranyl Diphosphate Synthase Functions as an Active Regulator of Carotenoid Synthesis in Nicotiana tabacum
Source: Int J Mol Sci. 2023 Jan 4;24(2):992. doi: 10.3390/ijms24020992 (PMC9863795; doi:10.3390/ijms24020992)
Supplement: Supplementary file 1 [file ijms-24-00992-s001.zip › Table S2.xls]

## Sheet: Sheet1
Primers used in this study
Application	Primer name	Primer sequence
gene clone	NtSSU I-1-F	ATGAGTTCATTTTCCATTTTAATAAC
	NtSSU I-1-R	AAGAAGATCACATTGTGATCGAG
	NtSSU I-2-F	ATGGTAGTTGAAATGGGCCG
	NtSSU I-2-R	AAGAAGATTACTTTGTGATGGAGGC
	NtSSU II-F	ATGGTGTTCTCTATGGTGATGA
	NtSSU II-R	GTTATCAAGGCTAAAACCTCTA
bacterial pigment complementation assay	pET28a-SSU I-1-BamHI-F	cgggatccATGGGCCATGATCAATCCTAC
	pET28a-SSU I-1-SacI-R	cggagctcTTAAAGAAGATCACATTGTGATC
	pET28a-SSU I-2-BamHI-F	cgggatccATGGGCCGTGATCAATCCTAC
	pET28a-SSU I-2-SacI-R	cggagctcTTAAAGAAGATTACTTTGTGATGGA
	pET28a-SSU II-BamHI-F	cgggatccCAATTTGATCTTAAGAATTATTG
	pET28a-SSU II-SacI-R	cggagctcTTAGTTATCAAGGCTAAAACCTCTA
subcellular location	NtSSU II-Spe I-F	cgactagtATGGTGTTCTCTATGGTGATGA
	NtSSU II-Kpn I-R	cgggtaccGTTATCAAGGCTAAAACCTCTA
	NtSSU I-1-Spe I-F	cgactagtATGAGTTCATTTTCCATTTTAATAAC
	NtSSU I-1-Kpn I-R	cgggtaccAAGAAGATCACATTGTGATCGAG
	NtSSU I-2-Spe I-F	cgactagtATGGTAGTTGAAATGGGCCG
	NtSSU I-2-Kpn I-R	cgggtaccAAGAAGATTACTTTGTGATGGAGGC
biomolecular fluorescence complementation assay	nEYFP-NtGGPPS1-F	tatattctgcccaaattcgcgATGAGATCTATGAATCTTGTCG
	nEYFP-NtGGPPS1-R	ctcctcgcccttgctcaccatATTTTCACGATAAGCAATGTAAT
	nEYFP-NtSSU II-F	tatattctgcccaaattcgcgATGGTGTTCTCTATGGTGATGA
	nEYFP-NtSSU II-R	ctcctcgcccttgctcaccatGTTATCAAGGCTAAAACCTCTA
	cEYFP-NtSSU II-F	tatattctgcccaaattcgcgATGGTGTTCTCTATGGTGATGA
	cEYFP-NtSSU II-R	gtcggcgagctgcacgctgccGTTATCAAGGCTAAAACCTCTA
	cEYFP-NtPSY1-F	tatattctgcccaaattcgcgATGTCTGTTGCCTTGTTATGGGT
	cEYFP-NtPSY1-R	gtcggcgagctgcacgctgccGCTAGAGGTGACAAGAGTTCTTG
	cEYFP-NtPSY2-F	tatattctgcccaaattcgcgATGTCTGTTGCCTTGTTATGGGT
	cEYFP-NtPSY2-R	gtcggcgagctgcacgctgccGCTAGAGGTGACAAGAGTTCTTG
	cEYFP-NtPSY3-F	tatattctgcccaaattcgcgATGTCTGTTGCTTTGTTGTGG
	cEYFP-NtPSY3-R	gtcggcgagctgcacgctgccTGTCTTTGCTAGTGGAGAGG
	cEYFP-NtGGR-F	tatattctgcccaaattcgcgATGGCTTCCATTGCTCTCAAAACT
	cEYFP-NtGGR-R	gtcggcgagctgcacgctgccTACACTGAGCTTGTCCATTTCCCTTC
CRISPR/Cas9 gene editing	sgRNA-SSU II-F	ATTGACCTCATATCTGTCTTCCA
	sgRNA-SSU II-R	AAACTGGAAGACAGATATGAGGT
	IsgRNA-SSU II-F	ATGGTGTTCTCTATGGTGATG
	IsgRNA-SSU II-R	AAGCAGCGACACACATGATG
qPCR	NtGGPPS1-qF	ATTCATGAAAATTCCTGTGAAAAAC
	NtGGPPS1-qR	GAAATTGAATTGCTCCTTTTGTG
	NtPSY1-qF	GGAACCAAGCTAATGACCCCAGAGAGA
	NtPSY1-qR	GGCCGCCCACTGAAAATATCTTCC
	NtLCYB1-qF	CCGTGTTAAATTCCACCACGCCAA
	NtLCYB1-qR	GAAGCCAGTTGCATCAAGCACCAC
	NtPDS-qF	ATAAACCCTGACGAGCTTTC
	NtPDS-qR	AATATGTTCAACAATCGGCAT
	NtCRTISO-qF	CGTGTACACCGAGAATATGATG
	NtCRTISO-qR	GTAGGCGAGAGTCAAGCACTC
	NtVDE-qF	ACTGAAAGAGTGCAGGTTAGAG
	NtVDE-qR	TCCGTTTCGTCAGGTCTATTG
	NtGGR-qF	CGAGTACGCTATTGCATTCC
	NtGGR-qR	CTTCTGGGTCTTGGGTGT
	NtDVR-qF	GGTAAGTACAGTCCCTTATGCAATTC
	NtDVR-qR	GGGCTTTCAATAGTAGAGGCAGC
	NtPORC-qF	GGTCGTACGTGATCCAAGCCTTTC
	NtPORC-qR	AACGAGGAGGAGGTGTTGTTCC
	26s rRNA-qF	GAAGAAGGTCCCAAGGGTTC
	26s rRNA-qR	TCTCCCTTTAACACCAACGG
